# Supplementary material for: Bisphenol A Exposure Disrupts Genomic Imprinting in the Mouse
Source: PLoS Genet. 2013 Apr 4;9(4):e1003401. doi: 10.1371/journal.pgen.1003401 (PMC3616904; doi:10.1371/journal.pgen.1003401)
Supplement: Table S1 — Percentage of total expression of imprinted genes derived from the repressed allele in each exposure group in the E9.5 embryo and placenta. (XLS) [file pgen.1003401.s003.xls]

## Sheet: EMBRYO
Table S1. Percentage of total expression of imprinted genes derived from the repressed allele in each exposure group in the E9.5 embryo and placenta
	Dose	Cross	Snrpn	Igf2	H19	Peg3	Kcnq1ot1
Embryo	Control (0 mg/kg bw)	C7 X B6
		1001-E1	0	0	0	0	0
		1001-E2	0	0	0	0	0
		1001-E3	0	0	0	0	0
		1001-E4	0	0	0	0	0
		1001-E5	0	0	0	0	0
		1002-E1	0	0	0	0	0
		1002-E2	0	0	0	0	0
		1002-E3	0	0	0	0	0
		1002-E4	0	0	0	0	0
		B6 X C7
		1003-E1	0	0	0	0	32.8
		1003-E2	0	0	0	0	0
		1003-E3	0	1	0	0	1.7
		1003-E4	11	0	0	0	0
		1004-E1	0	2.3	0	0	4.1
		1004-E2	0	0	0	0	0
		1004-E3	0	0	0	0	0
		1004-E4	0	0	0	0	0
		1004-E5	0	0	0	0	0
		1005-E1	0	1.1	0	0	0
		1005-E2	0	0	1.5	0	3.8
		1005-E3	0	0	6.6	0	0
		1005-E4	0	0	0	0	0
		1005-E7	0	0	0	0	0
	Dose	Cross	Snrpn	Igf2	H19	Peg3	Kcnq1ot1
Embryo	Upper dose (10 mg/kg bw)	C7 X B6
		2001-E1	0	0	0	21.7	0
		2001-E2	0	0	0	0	0
		2002-E1	0	0	0	0	2
		2002-E6	0	0	0	0	0
		2002-E4	0	0	0	0	0
		2002-E3	0	0	0	0	0
		2002-E5	0	0	0	0	8.2
		2002-E2	0	0	0	0	0
		2002-E7	0	15.2	0	0	0
		2003-E1	0	22.2	0	0	0
		2003-E2	0	68.9	0	0	33.8
		2003-E3	0	38.6	0	0	0
		2003-E4	0	0	0	0	2.2
		2003-E5	0	4.1	0	0	8.9
		B6 X C7
		2004-E1	0	6.4	0	0	7.8
		2004-E2	0	10	0	0	13.3
		2004-E4	0	0	0	0	0
		2004-E5	0	0	0	0	3.3
		2005-E1	0	0	0	0	0
		2005-E2	0	16.2	0	0	0
		2005-E3	0	1.8	0	0	4
		2005-E4	0	5.8	3	0	3
		2005-E5	0	0	0	0	0
		2006-E1	0	0	0	0	0
		2006-E2	0	0	0	0	3.6
		2006-E3	0	0	0	0	11.9
		2006-E4	0	31.1	0	0	10.3
		2006-E5	0	0	0	0	0
	Dose	Cross	Snrpn	Igf2	H19	Peg3	Kcnq1ot1
Embryo	Lower dose (10 μg/kg bw)	C7 X B6
		3001-E1	0	0	1.5	0	1.7
		3001-E2	0	0	1.9	0	3.2
		3001-E3	0	0	0	0	11.1
		3001-E4	0	0	1.7	0	0
		3001-E5	0	0	0	0	0
		3001-E6	0	0	0	0	1.2
		3002-E1	0	4.6	1	0	6.6
		3002-E2	0	0	0	0	6.1
		3002-E3	0	0	0	0	1.9
		3002-E4	0	0	0	0	1.7
		3002-E5	0	0	0	0	5.8
		3002-E6	0	0	0	0	0
		B6 X C7
		3003-E2	0	0	0	0	0
		3003-E3	0	0	0	0	0
		3003-E4	0	0	0	0	0
		3003-E5	0	4.7	0	0	0
		3003-E6	0	1.2	1.9	0	0
		3003-E7	0	1.6	9	0	0
		3004-E1	0	0	0	0	2.5
		3004-E2	0	0	0	0	7.9
		3004-E3	0	0	0	0	2
		3004-E4	0	0	0	0	0

## Sheet: PLACENTA
Table S1. Percentage of total expression of imprinted genes derived from the repressed allele in each exposure group in the E9.5 embryo and placenta
	Dose	Cross	Snrpn	Igf2	H19	Peg3	Kcnq1ot1	Tssc4	Ascl2
Placenta	Control (0 mg/kg bw)	C7 X B6
		1001-P1	0	0	0	0	0	-	-
		1001-P2	0	0	0	0	0	-	-
		1001-P3	0	0	0	0	0	2.1	0
		1001-P4	0	0	0	0	0	0	0
		1001-P5	0	3.4	0	0	0	0	2.4
		1002-P1	0	0	0	0	0	-	-
		1002-P2	0	0	0	0	0	0	0
		1002-P3	0	0	0	0	0	0	0
		1002-P4	0	0	0	0	0	-	-
		B6 X C7
		1003-P1	0	0	0	0	1.7	-	-
		1003-P2	0	3.6	0	0	0	0	0
		1003-P3	0	4	0	0	1.1	0	2.3
		1003-P4	0	0	0	0	12.4	1.5	6.2
		1004-P1	0	0	0	0	8.4	2	4.3
		1004-P2	0	0	10.8	0	9.8	0	0
		1004-P3	0	0	0	0	8.7	0	11.4
		1004-P4	0	0	0	0	0	0	0
		1004-P5	0	0	0	0	0	-	-
		1005-P1	0	1.1	2.9	0	9.5	0	0
		1005-P2	0	0	2.3	0	7.9	0	0
		1005-P3	0	1.2	2.4	0	0	-	-
		1005-P4	0	3.7	0	0	9.9	0	0
		1005-P7	0	0	0	0	0	0	0
	Dose	Cross	Snrpn	Igf2	H19	Peg3	Kcnq1ot1	Tssc4	Ascl2
Placenta	Upper dose (10 mg/kg)	C7 X B6
		2001-P1	22	0	0	0	0	0	0
		2001-P2	58.4	0	0	0	22.2	0	17.3
		2002-P1	0	0	0	0	0	0	29.3
		2002-P6	20.3	0	0	0	0	0	0
		2002-P4	48.9	12.4	0	0	0	-	-
		2002-P3	32	0	0	0	0	0	0
		2002-P5	0	0	0	0	0	0	0
		2002-P2	0	6	0	0	0	0	18.3
		2002-P7	0	5.9	0	0	0	0	43.7
		2003-P1	0	0	0	0	0	0	8.5
		2003-P2	43.1	0	0	0	30.7	0	16.4
		2003-P3	33.1	7.7	0	0	2	16.5	0
		2003-P4	60.2	0	0	0	0	-	-
		2003-P5	0	0	0	0	23.2	16.5	8.4
		B6 X C7
		2004-P1	0	0	12	0	21	0	1.8
		2004-P2	0	7.2	0	0	12.3	0	18.2
		2004-P3	0	0	0	0	3.3	0	5.5
		2004-P4	0	0	13	0	6.3	0	6.5
		2004-P5	29.2	0	16	0	0	-	-
		2005-P1	0	0	0	0	72.3	16.1	0
		2005-P2	25.6	7	0	0	53.5	0	18.7
		2005-P3	23.4	0	0	0	0	0	0
		2005-P4	35.5	4.5	0	0	54.3	-	-
		2005-P5	24.6	2.4	0	0	62.9	0	0
		2006-P1	0	0	0	0	0	0	9.5
		2006-P2	0	0	0	0	15	8.6	8.1
		2006-P3	0	0	0	0	0	0	0
		2006-P4	0	0	0	0	19.9	0	4.6
	Dose	Cross	Snrpn	Igf2	H19	Peg3	Kcnq1ot1	Tssc4	Ascl2
Placenta	Lower dose (10 μg/kg bw)	C7 X B6
		3001-P1	0	0	4.9	0	8.7	0	0
		3001-P2	49.9	0	11.2	0	29.1	-	-
		3001-P3	40.6	0	7.6	0	18.5	0	0
		3001-P4	31.2	0	7.5	0	19.5	0	0
		3001-P5	51.3	0	5.2	0	40.4	0	0
		3001-P6	0	0	0	0	0	0	13.4
		3002-P1	0	0	0	0	2.2	0	0
		3002-P2	0	0	0	0	4.5	-	-
		3002-P3	19.8	0	0	0	0	0	0
		3002-P4	0	2	4.5	0	7.2	0	0
		3002-P5	0	0	0	0	0	-	-
		3002-P6	0	0	0	0	0	0	0
		B6 X C7
		3003-P2	0	3.1	4	0	0	0	0
		3003-P3	0	0	9.5	0	0	0	0
		3003-P4	0	0	0	0	0	0	0
		3003-P5	0	0	12.5	0	20.2	-	-
		3003-P6	0	0	0	0	2.5	0	0
		3003-P7	0	0	4.8	0	0	0	0
		3004-P1	0	13.3	0	0	2.5	-	-
		3004-P2	0	10	0	0	58.9	0	0
		3004-P3	0	10	0	0	0	-	-
		3004-P4	22.9	15.7	0	0	60.7	0	0
