# Supplementary material for: Bisphenol A Exposure Disrupts Genomic Imprinting in the Mouse
Source: PLoS Genet. 2013 Apr 4;9(4):e1003401. doi: 10.1371/journal.pgen.1003401 (PMC3616904; doi:10.1371/journal.pgen.1003401)
Supplement: Table S2 — Percentage of total expression of imprinted genes derived from the repressed allele in each exposure group in the E12.5 embryo and placenta. (XLS) [file pgen.1003401.s004.xls]

## Sheet: EMBRYO
Table S2. Percentage of total expression of imprinted genes derived from the repressed allele in each exposure group in the E12.5 embryo and placenta
	Dose	Cross	Igf2
Embryo	Control (0 mg/kg bw)	B6 X C7
		5001-E1	0
		5001-E2	0
		5001-E3	0
		5001-E4	0
		5001-E5	0
		C7 X B6
		5002-E1	0
		5002-E2	0
		5002-E3	0
		5002-E4	0
		5002-E5	0
		5002-E6	1.6
		5002-E7	0
Embryo	Upper dose (10 mg/kg bw)	Cross	Igf2
		B6 X C7
		6001-E1	0
		6001-E2	0
		6001-E3	0
		6001-E4	0
		6001-E5	16.3
		6001-E6	0
		6001-E7	0
		6001-E8	0
		6002-E1	0
		6002-E2	16.5
		6002-E3	0
		6002-E4	0
		6002-E5	0
		6002-E6	21.4
		C7 X B6	Igf2
		6003-E1	0
		6003-E2	12.6
		6003-E3	0
		6003-E4	0
		6004-E1	0
		6004-E2	0
		6004-E3	0
		6004-E4	0
		6005-E1	0
		6005-E2	15.4
		6005-E3	0

## Sheet: PLACENTA
Table S2. Percentage of total expression of imprinted genes derived from the repressed allele in each exposure group in the E12.5 embryo and placenta
	Dose	Cross	Snrpn	Kcnq1ot1
Placenta	Control (0 mg/kg bw)	B6 X C7
		5001-P1	0	8.8
		5001-P2	0	0
		5001-P3	0	7.8
		5001-P4	0	6.8
		5001-P5	0	0
		C7 X B6
		5002-P1	0	0
		5002-P2	0	0
		5002-P3	0	0
		5002-P4	0	5.7
		5002-P5	0	2
		5002-P6	0	4.2
		5002-P7	0	0
Placenta	Upper dose (10 mg/kg bw)	Cross	Snrpn	Kcnq1ot1
		B6 X C7
		6001-P1	42	15.7
		6001-P2	0	12.5
		6001-P3	38.3	0
		6001-P4	18.7	10.4
		6001-P5	0	1.3
		6001-P6	0	0
		6001-P7	0	17.3
		6001-P8	0	4.7
		6002-P3	0	0
		6002-P4	0	0
		6002-P5	0	0
		6002-P6	0	1.2
		6002-P7	40.7	32.4
		6002-P8	0	3.7
		C7 X B6
		6003- P1	42.8	6.9
		6003- P2	40.3	0
		6003- P3	45.7	0
		6003- P4	38.1	0
		6004-P1	0	0
		6004-P2	0	2.4
		6004-P3	0	8.6
		6004-P4	32.1	10.8
		6005-P1	46.7	22.8
		6005-P2	45.3	8.5
		6005-P3	35.7	7.4
